# Supplementary material for: Novel DYRK1A Inhibitor Rescues Learning and Memory Deficits in a Mouse Model of Down Syndrome
Source: Pharmaceuticals (Basel). 2021 Nov 17;14(11):1170. doi: 10.3390/ph14111170 (PMC8617627; doi:10.3390/ph14111170)
Supplement: Supplementary file 1 [file pharmaceuticals-14-01170-s001.zip]

Archive with 1 entries (1 files):
- pharmaceuticals-1427388-supplementary.pdf
